# Supplementary material for: Proteomic time course of breast cancer cells highlights enhanced sensitivity to Stat3 and Src inhibitors prior to endocrine resistance development
Source: Cancer Gene Ther. 2022 Oct 20;30(2):324–34. doi: 10.1038/s41417-022-00548-0 (PMC9935392; doi:10.1038/s41417-022-00548-0)
Supplement: Supplementary file 2 — Supplementary Table S1 [file 41417_2022_548_MOESM2_ESM.xlsx]

## Sheet: Table S1
Supplementary Table S1: Antibodies used for RPPA.
Antibody	Catalogue Number	Manufacturer	Species	Official Gene Symbol
AKT	4691	CellSig	Rabbit	AKT1, AKT2, AKT3
AKT (S473)	9271	CellSig	Rabbit	AKT1, AKT2, AKT3
AKT (T308)	2965	CellSig	Rabbit	AKT1, AKT2, AKT3
AMPK (T172)	2535	CellSig	Rabbit	PRKAA1, PRKAA2
AMPKalpha	2532	CellSig	Rabbit	PRKAA1, PRKAA2
APAF1	611364	BD	Mouse	APAF1
BAX	2772	CellSig	Rabbit	BAX
BCL2	MO887	Dako	Rabbit	BCL2
BCL2 (S70)	2827	CellSig	Rabbit	BCL2
BCL2 (T56)	2875	CellSig	Rabbit	BCL2
BCLXL	2762	CellSig	Rabbit	BCL2L1
BID	2002	CellSig	Rabbit	BID
BIRC2	07-759	Millipore	Rabbit	BIRC2
CA9	AF2188	Bio-Techne	Goat	CA9
CASP3	9662	CellSig	Rabbit	CASP3
CASP7 cleaved (D198)	9491	CellSig	Rabbit	CASP7
CASP8	9746	CellSig	Mouse	CASP8
CASP9	9502	CellSig	Rabbit	CASP9
CASP9 cleaved (D315)	9505	CellSig	Rabbit	CASP9
CASP9 cleaved (D330)	9501	CellSig	Rabbit	CASP9
CHEK1	2345	CellSig	Rabbit	CHEK1
CYCS	4280	CellSig	Rabbit	CYCS
EGFR	2232	CellSig	Rabbit	EGFR
FAK	1700-1	Epitomics	Rabbit	PTK2
FAK (Y925)	3284	CellSig	Rabbit	PTK2
GAB1	3232	CellSig	Rabbit	GAB1
GAB1 (Y627)	3233	CellSig	Rabbit	GAB1
GSK3B	610201	BD	Mouse	GSK3B
GSK3B (S9)	9336	CellSig	Rabbit	GSK3B
HER3 (Y1289)	4791	CellSig	Rabbit	ERBB3
HIF1A	61095	BD	Mouse	HIF1A
IGF1R	3027	CellSig	Rabbit	IGF1R
MAPK	9102	CellSig	Rabbit	MAPK1, MAPK3
MAPK (T202/Y204)	4377	CellSig	Rabbit	MAPK1, MAPK3
MCL1	5453	CellSig	Rabbit	MCL1
MEK1	1235-1	Epitomics	Rabbit	MAP2K1
MEK1/2 (S217/221)	9154	CellSig	Rabbit	MAP2K1, MAP2K2
MET	3127	CellSig	Mouse	MET
MET (Y1234/1235)	3129	CellSig	Rabbit	MET
MTOR	2983	CellSig	Rabbit	MTOR
MTOR (S2481)	2974	CellSig	Rabbit	MTOR
MTOR (S2448)	2971	CellSig	Rabbit	MTOR
p27	1591-1	Epitomics	Rabbit	CDKN1B
p27 (T157)	AF1555	R&D	Rabbit	CDKN1B
p38 MAPK	9212	CellSig	Rabbit	MAPK11, MAPK12, MAPK14
p38 MAPK (T180/Y182)	9211	CellSig	Rabbit	MAPK11, MAPK12, MAPK13, MAPK14
p53	9282	CellSig	Rabbit	TP53
p70 S6 Kinase (T389)	9205	CellSig	Rabbit	RPS6KB1
PARP1	sc-7150	Santa Cruz	Rabbit	PARP1
PARP1 cleaved (D214)	9546	CellSig	Mouse	PARP1
PDK1	3062	CellSig	Rabbit	PDPK1
PDK1 (S241)	3061	CellSig	Rabbit	PDPK1
PHD1	ab108980	Abcam	Rabbit	EGLN2
PI3Kp110alpha	4255	CellSig	Rabbit	PIK3CA
PKCalpha	05-154	Upstate	Mouse	PRKCA
PKCalpha (S657)	06-822	Upstate	Rabbit	PRKCA
PTEN	9552	CellSig	Rabbit	PTEN
RAF1	04-739	Millipore	Rabbit	RAF1
RAF1 (S338)	9427	CellSig	Rabbit	RAF1
RSK	9347	CellSig	Rabbit	RPS6KA1, RPS6KA2, RPS6KA3
RSK (s380)	9341	CellSig	Rabbit	RPS6KA1, RPS6KA2, RPS6KA3
RPS6 (S235/236)	4856	CellSig	Rabbit	RPS6
RPS6 (S240/244)	2215	CellSig	Rabbit	RPS6
SHC (Y317)	2431	CellSig	Rabbit	SHC1
SMAC/DIABLO	2954	CellSig	Mouse	DIABLO
SRC	05-184	Upstate	Mouse	SRC
SRC (Y527)	2105	CellSig	Rabbit	SRC
SRC family (Y416)	2101	CellSig	Rabbit	SRC, YES1, LYN, LCK, HCK, FYN
STAT3	9132	CellSig	Rabbit	STAT3
STAT3 (Y705)	9131	CellSig	Rabbit	STAT3
VEGFR2	2479	CellSig	Rabbit	KDR
XIAP	2042	CellSig	Rabbit	XIAP
