# Supplementary material for: Proteomic time course of breast cancer cells highlights enhanced sensitivity to Stat3 and Src inhibitors prior to endocrine resistance development
Source: Cancer Gene Ther. 2022 Oct 20;30(2):324–34. doi: 10.1038/s41417-022-00548-0 (PMC9935392; doi:10.1038/s41417-022-00548-0)
Supplement: Supplementary file 3 — Supplementary Table S2 [file 41417_2022_548_MOESM3_ESM.xlsx]

## Sheet: Table S2
Supplementary Table S2: Reverse Phase Protein Array Data
Protein intensity values following global normalisation of RPPA spot intensity data are listed for each of 72 antibodies across 34 cell samples.
Phase	Timeframe	Sample	Days of Tamoxifen Tx	AKT	AKT (S473)	AKT (T308)	AMPK (T172)	AMPKalpha	APAF1	BAX	BCL2	BCL2 (S70)	BCL2 (T56)	BCLXL	BID	BIRC2	CA9	CASP3	CASP7 cleaved (D198)	CASP8	CASP9	CASP9 cleaved (D315)	CASP9 cleaved (D330)	CHEK1	CYCS	EGFR	FAK	FAK (Y925)	GAB1	GAB1 (Y627)	GSK3B	GSK3B (S9)	HER3 (Y1289)	HIF1A	IGF1R	MAPK	MAPK (T202/Y204)	MCL1	MEK1	MEK1/2 (S217/221)	MET	MET (Y1234/1235)	MTOR	MTOR (S2481)	MTOR (s2448)	p27	p27 (T157)	p38 MAPK	p38 MAPK (T180/Y182)
	1	J01	0	218.845	31.1098	31.8614	116.398	32.9234	28.6337	28871.9	17.3646	12152.9	28.8576	147.175	106.778	46.2105	36.097	22.5267	37.2528	58.1703	34.1502	72.9468	25.3126	37.7743	48.7911	38.7001	120.084	35.6054	57.8106	34.5402	197.547	54.4101	17.0747	15.7037	75.2626	158.829	59.9536	29.2551	190.019	165.875	81.8438	20.272	179.114	36.0157	148.995	161.255	50.7009	96.2649	26.34
	1	J02	0	150.237	35.7652	36.1295	114.854	42.0676	33.6646	25562.3	22.4766	12595.7	32.2919	119.479	109.251	51.1857	30.1904	26.8563	43.1322	62.3706	40.1963	81.878	27.824	45.8933	55.9094	43.6232	104.293	35.1664	66.9709	36.2854	157.25	57.922	19.5332	23.0682	71.8222	119.138	97.3863	35.7806	140.138	125.059	79.0693	25.2877	153.419	24.5061	117.9	140.52	47.6865	91.2133	26.9939
Untreated	1	J03	0	168.595	33.4125	32.5359	120.151	41.5757	32.4112	27647.8	20.002	12731.8	32.4521	126.219	104.641	46.3434	23.7429	29.2473	42.7487	61.0041	39.6821	83.2845	26.4717	44.2343	56.2171	48.3248	101.036	35.2927	65.8631	34.7358	179.834	59.0183	18.5284	26.5482	73.2869	122.397	39.7739	35.3503	142.937	137.033	79.8027	23.3017	160.567	14.9218	127.743	138.283	45.7881	89.9656	19.7441
	1	J04	0	261.337	42.1492	27.8427	135.213	36.021	23.6586	30209.9	17.2611	11789.4	30.774	148.767	120.569	32.6268	43.8513	23.9781	40.7167	59.2039	29.8502	72.4339	20.6542	37.019	48.8416	45.5621	120.17	35.9478	58.2368	29.3642	213.736	56.8716	15.766	20.8659	79.0351	170.578	57.7193	26.0931	201.638	181.742	75.1874	15.7863	200.522	28.9245	169.336	173.515	45.8325	100.675	17.6677
	1	J05	0	240.207	41.8419	31.5293	128.332	39.6267	25.2487	25954.7	22.4161	13405.4	32.0645	129.086	118.057	32.56	19.9765	29.2084	41.3155	57.1376	40.2175	76.6988	24.4564	46.3697	51.2388	47.6499	109.752	34.5176	65.0805	34.694	217.643	54.3441	19.075	23.2744	71.6252	148.378	28.0813	31.2232	183.201	165.381	83.2576	23.1797	205.055	14.0674	171.754	187.032	43.4233	105.213	25.2264
	2	J06	18	254.5	19.2729	25.3865	145.582	36.3056	20.0501	25234.7	18.0392	13100.1	37.2375	155.251	126.408	24.1176	21.853	25.0654	42.7915	46.0772	39.5015	80.0392	21.6267	39.6583	59.9298	61.294	121.883	29.4641	76.6283	27.7521	206.711	36.854	13.3995	20.9923	46.152	175.607	62.6125	27.8548	198.136	170.155	66.9403	15.9705	217.928	15.3721	178.936	101.211	46.0851	108.783	40.3531
	2	J07	20	180.886	26.6376	31.1479	130.191	39.1081	17.1235	22245.1	23.5874	15016.1	42.0159	165.089	83.9054	34.4946	20.6112	30.3655	52.2327	33.3731	41.8112	105.166	25.8218	51.9277	70.0139	58.7121	101.5	41.5371	90.1272	33.0863	108.435	35.9584	19.4997	19.0373	39.4879	145.321	40.0575	33.1619	172.539	94.5864	41.7924	20.2038	227.623	20.3142	199.745	115.062	43.8654	125.739	31.8593
	2	J08	22	206.514	26.5699	32.5354	128.926	36.5223	18.7379	23037.5	18.0891	14433.5	37.6334	152.698	103.85	27.7168	21.856	27.4873	57.1338	39.7172	39.5856	99.223	22.1237	48.3613	69.4497	46.4654	119.692	38.8413	88.9652	30.2504	170.335	39.5626	17.1261	17.7133	42.1876	167.582	14.5489	29.0584	222.082	144.626	51.2746	21.1042	240.206	11.887	205.586	118.793	45.6427	123.736	23.0511
	2	J09	25	182.738	29.4558	26.9507	143.98	33.3633	11.3556	24896.2	19.6456	12998.9	33.7084	172.513	90.3387	33.6057	30.5647	22.1467	52.3079	32.3815	40.9176	97.271	23.3257	50.6761	62.1871	41.7967	121.256	40.3034	99.9497	31.8538	140.681	32.5479	10.1504	10.2882	44.7836	190.219	17.7763	30.4501	273.468	116.915	39.9412	14.6013	238.364	15.5667	232.342	132.052	54.9431	137.1	25.4412
	2	J10	28	136.65	29.6594	30.2896	99.3041	29.4565	15.3028	29416.6	17.096	14815.8	36.3236	162.995	84.4845	29.6483	34.0616	29.8957	41.7604	40.216	55.4743	94.4194	28.9143	55.4018	87.1848	29.5677	138.236	39.1706	82.8478	36.1309	99.2533	40.3505	15.5904	10.2144	58.4565	198.65	41.5602	28.2798	241.383	132.889	36.3741	6.61351	222.74	31.9822	194.788	111.456	57.4251	134.958	29.0712
	3	J11	55	269.065	28.3213	26.5675	103.262	23.7019	26.5486	25478.1	15.976	10765.1	32.0011	171.734	108.11	26.2835	50.0487	24.6982	32.606	44.8302	35.2003	78.7411	23.5818	36.8383	67.5645	38.9218	131.35	36.3384	89.2033	31.4529	181.052	35.2254	14.7446	15.602	38.9575	185.644	19.0967	24.0786	222.319	227.495	68.1818	10.3082	174.826	46.6113	175.485	51.3581	55.2312	105.211	35.9366
	3	J12	60	136.597	27.7366	36.5773	130.901	30.1517	8.68008	23688.5	21.7844	16628.2	37.4776	139.513	65.9751	44.1433	41.1171	23.5852	40.2267	28.3343	48.8623	87.7684	30.0564	54.4167	76.1435	51.5409	147.099	36.9847	104.634	37.5568	94.2362	34.994	10.6726	0.926994	42.9954	170.201	56.0315	32.4326	244.991	118.759	34.3902	21.3453	223.195	25.285	205.682	117.204	41.3182	145.099	31.5816
Growth-Impeded Phase	3	J13	66	230.735	32.5028	31.4763	126.899	27.2728	18.434	24650.5	21.605	13819	32.8451	148.033	91.3694	39.6821	21.4139	20.0324	46.9093	46.4958	35.1766	86.9217	24.5056	39.1336	66.2751	42.5075	161.965	39.9403	102.332	31.7257	149.659	33.1397	17.5937	14.4279	27.7648	188.931	50.7357	31.9894	275.402	207.755	52.6993	16.8236	195.905	16.5241	197.199	92.5672	37.5678	132.321	24.3349
	3	J14	70	527.753	27.0463	34.1654	100.225	20.1406	60.738	26027.7	15.0285	10411.7	31.0829	145.124	231.518	35.9863	57.0615	14.1236	33.1644	114.388	25.232	55.0535	19.9335	32.9516	47.0247	38.8316	139.992	43.835	71.5612	23.1621	364.029	33.2767	11.6174	44.1208	29.1419	161.792	28.8677	21.7439	198.846	403.304	170.878	14.0224	150.457	32.9059	156.197	94.9509	34.9647	105.246	23.3297
	3	J15	76	219.853	29.3787	30.043	108.252	27.0549	19.9375	26735.2	17.9824	12325.4	29.7798	167.591	109.285	35.3047	40.0958	22.8734	36.6616	49.9055	33.4335	70.4485	20.7065	40.6967	59.3143	44.8648	140.372	35.0198	98.8683	31.6155	175.717	40.0668	14.5482	16.5217	32.2453	181.226	38.3703	31.0563	224.005	202.871	69.9987	22.3925	196.318	22.8667	183.106	91.2449	46.8695	118.853	23.8868
	4	J16	120	494.587	18.1875	24.5419	63.9709	36.2102	26.9861	18998.7	13.177	8040.01	29.124	160.766	122.811	29.859	46.6673	18.6828	28.4948	77.9786	29.0791	47.9105	13.6995	24.5815	53.5495	45.8606	165.534	30.8794	109.155	13.9698	350.177	27.2213	4.11991	17.828	1.30339	172.882	62.3264	26.667	214.864	377.251	116.823	7.53568	195.314	35.5511	202.676	48.5849	30.5204	110.565	8.72626
	4	J17	126	180.554	27.3462	27.5253	114.52	41.3871	18.0854	27717.1	18.4535	11395.5	36.8116	178.376	99.4904	34.2224	37.9063	28.7792	36.7745	40.2564	43.7221	81.5955	26.0318	42.3465	63.948	50.9873	151.105	34.1242	115.414	30.5114	129.304	48.4111	19.0642	17.6168	34.8188	169.584	6.81752	32.3011	216.684	145.594	58.1796	16.1233	198.311	28.581	177.41	81.5796	47.8053	118.976	42.4187
	4	J18	134	115.329	29.8337	31.6206	149.385	56.2824	9.20564	22536.3	25.3424	15703.4	44.0681	137.756	72.3711	41.5746	30.9365	40.6351	54.8534	22.6134	61.9116	112.563	30.2025	60.695	87.7804	76.8708	162.19	39.8998	165.282	46.1537	106.163	57.6831	27.0575	7.73413	42.8014	144.793	8.40635	48.3792	234.737	106.032	31.7694	23.801	264.187	21.1168	231.795	143.666	37.0968	154.813	28.1502
	4	J19	140	119.82	31.7261	33.9368	133.777	47.5236	12.7615	27992.1	23.9591	13422.2	42.5156	134.129	82.2872	36.3523	29.2912	31.0342	46.5496	40.9131	57.5947	94.784	28.0829	52.863	68.9377	53.0219	135.903	34.7654	118.505	37.5916	101.1	47.4427	25.7995	13.6285	39.2415	145.409	11.311	42.1357	186.053	99.9397	46.6218	19.5206	193.375	23.6301	173.555	125.926	44.0938	124.319	37.7978
	4	J20	145	204.486	21.7785	25.4083	115.26	36.1173	18.8484	26498.1	16.0918	10931.9	31.0185	188.849	128.174	21.9022	37.4409	25.4184	32.6205	44.1586	41.8333	83.3151	17.5644	41.5417	54.884	47.5031	137.483	32.6373	117.761	30.2513	193.027	41.514	19.4736	20.8255	31.9193	172.849	13.0716	28.9637	203.989	170.443	60.2719	15.5811	192.965	41.7253	179.051	115.165	51.7601	107.94	28.8601
	5	J21	200	185.851	24.8191	29.9318	97.2634	42.0146	8.58059	23005.7	21.9121	12771.6	47.781	213.047	89.3496	30.4402	23.8984	24.1433	43.0925	28.6504	47.9239	98.0089	22.1979	50.4175	68.7498	56.8463	157.098	38.1963	138.927	34.9682	124.07	33.7913	15.4811	8.26005	32.6376	232.21	0	28.8193	289.569	86.1716	33.1532	15.611	273.309	19.6761	253.375	196.228	53.7813	155.632	30.1526
	5	J22	205	306.116	21.99	24.535	99.5124	39.0021	21.5896	21891.9	16.6606	12801.2	31.3121	232.453	133.613	25.2213	31.6409	23.4483	31.7332	4.4466	33.6974	98.3041	22.9498	41.0203	73.1473	30.8281	114.883	32.6132	102.694	37.1469	188.316	22.8794	0	13.9969	39.1759	224.375	254.911	20.6889	253.731	171.931	49.17	0	252.63	12.5787	233.449	169.181	58.9926	168.456	48.2406
	5	J24	216	627.358	16.1848	16.0142	47.1232	23.2348	67.5439	24931.5	5.91293	5946.42	21.6529	155.196	294.047	19.217	92.1239	23.3675	19.4022	116.756	43.3615	53.0112	14.5739	30.607	84.6952	32.4832	116.401	22.9126	63.6777	20.013	506.029	48.8006	3.77139	39.5901	32.3642	239.872	163.932	16.2952	192.791	424.238	172.081	1.24115	156.968	74.9544	105.751	180.315	50.8419	102.314	29.6215
	5	J25	219	560.44	16.1508	14.7605	56.9051	20.258	51.7334	28032.8	7.35644	8824.1	32.2417	152.483	244.103	24.3114	72.8311	12.695	22.2924	91.0317	23.5787	66.1474	17.3663	22.1001	67.4472	42.9787	107.089	22.6572	64.0947	18.3514	387.16	21.7039	16.1168	35.1774	31.4625	220.524	120.182	15.1816	177.842	296.935	131.764	4.75817	137.476	48.3914	146.477	145.881	47.4557	96.0312	21.2908
	6	J26	255	254.906	22.0171	20.9274	61.2163	36.2407	26.1892	23691.2	12.6588	9192.92	34.2694	154.212	123.228	35.4536	57.0053	20.2453	30.2279	46.502	38.3394	66.9473	23.7382	34.1494	61.8902	42.7692	134.492	25.1848	97.951	28.243	213.289	29.4648	14.2564	21.6694	37.6611	165.081	6.9783	27.7978	184.52	151.109	66.9017	9.56394	164.882	58.7214	138.876	144.671	49.4491	100.136	36.6679
	6	J27	261	273.751	26.6643	26.3559	78.2157	36.5647	25.3198	24161	13.7212	10161.4	36.2652	140.216	128.171	38.1398	68.7557	19.8869	30.6614	46.386	43.1516	79.5016	22.7003	32.9512	65.7844	52.4422	149.458	30.1379	101.566	31.5024	207.394	34.0714	13.3253	21.4031	41.8743	165.8	8.36035	29.1726	201.986	131.11	64.1167	13.5935	165.076	51.8674	141.651	145.949	46.7552	103.885	22.8397
Growth Recovery Phase	6	J28	265	406.97	19.3606	21.391	80.9992	30.4545	31.8894	20377.8	14.2156	10346.6	42.0294	146.515	164.504	32.0275	39.5141	18.8791	34.6017	57.5834	38.6818	80.3974	20.3096	30.5681	67.451	39.3126	148.881	31.0446	94.001	30.0308	289.663	25.6489	11.2188	28.7466	33.8617	168.045	5.86873	27.8258	248.885	204.628	87.1636	13.7948	179.467	28.2613	170.193	142.344	38.9651	119.312	27.5188
	6	J29	275	515.934	25.4996	26.1408	66.2882	25.7746	30.1848	19619.5	12.6507	9942.66	34.8457	141.203	200.708	33.1147	43.4102	14.833	25.1843	77.7509	30.0169	64.8377	17.3051	29.1471	49.3669	41.9046	167.847	36.0294	91.0461	22.3257	362.419	31.5887	10.7127	32.5466	42.0572	175.661	2.19748	17.8597	296.468	264.017	104.563	11.5102	184.958	26.471	173.845	164.97	39.9266	117.336	21.8069
	6	J30	279	438.079	16.5131	16.3118	54.0302	28.8172	30.9612	18608.9	14.7127	10088.7	40.5057	144.463	186.456	26.2032	32.4775	19.9831	33.3924	62.7538	34.0581	73.1952	18.3897	25.9178	65.3286	44.2388	159.696	27.707	97.3318	28.0611	330.108	27.4127	5.89928	34.672	30.9071	152.689	30.5781	27.2334	258.993	173	90.9612	20.2104	178.677	22.813	181.821	162.249	35.6468	104.959	18.3897
	7	J31	321	489.249	17.4851	19.1305	75.0421	32.7605	32.6105	17108	14.134	9853.15	34.802	158.668	209.7	31.8055	32.848	18.7363	27.2527	69.9697	33.4972	61.3188	20.1435	31.2727	65.2597	40.5234	173.736	33.5534	90.5362	26.8748	344.14	23.9011	13.1132	29.639	33.6648	180.375	12.2815	22.6085	301.309	154.196	96.0935	12.6024	208.436	26.0508	184.31	104.173	31.8467	124.886	13.4484
	7	J32	328	281.537	21.2392	22.2719	98.8186	28.0664	20.799	25216.7	14.1856	9099.56	44.0891	227.148	144.525	23.0627	58.5712	18.2584	28.8037	55.6205	34.7275	61.3875	18.0998	38.2171	51.7008	43.0511	149.814	32.1277	89.6357	25.1189	255.993	32.5231	6.76164	18.9332	32.444	209.878	22.4498	24.7041	257.877	149.488	71.5014	11.5352	192.301	57.3385	194.384	112.505	54.6986	111.793	28.9248
	7	J33	331	230.429	21.5979	27.5217	70.8829	31.9585	24.5716	24799.1	16.7734	10503.5	44.3573	182.849	140.757	23.921	47.847	18.9657	31.5299	56.8671	38.8511	69.2414	20.0251	38.8555	58.3024	46.2939	134.856	31.0426	94.0157	27.2495	220.714	32.1638	14.0441	23.9242	34.9961	165.358	19.1112	27.2052	201.89	147.444	75.0758	15.1942	170.939	52.7168	156.515	99.1784	49.4908	103.675	23.9252
	7	J34	338	209.95	17.5164	21.6619	75.0202	37.2669	19.9126	26725.2	19.0914	11581.6	39.3678	175.773	121.315	23.1514	46.9316	20.7216	34.7476	34.707	45.8092	75.0721	24.7377	41.0718	55.1386	43.7854	131.976	28.0191	98.4551	26.8222	215.657	27.0409	14.2189	24.2639	36.6619	160.892	11.9898	25.7708	195.195	96.9664	57.9569	14.75	170.059	38.7683	166.735	107.825	53.0705	110.933	29.898
	7	J35	341	602.151	16.1548	24.3168	62.3891	27.2236	53.4901	26360.1	10.2296	9407.43	35.7038	181.153	347.289	23.2742	52.319	15.1894	24.4883	94.4773	35.7691	62.3876	15.861	32.1789	54.9711	38.5773	131.194	29.6016	82.3112	15.0861	508.443	21.6647	6.76806	57.8643	32.9243	194.466	88.6804	17.6689	205.439	235.677	153.53	11.1606	170.183	37.8185	153.341	107.983	43.1649	104.845	19.9942
[truncated: 26 more columns]
