# Supplementary material for: Proteomic time course of breast cancer cells highlights enhanced sensitivity to Stat3 and Src inhibitors prior to endocrine resistance development
Source: Cancer Gene Ther. 2022 Oct 20;30(2):324–34. doi: 10.1038/s41417-022-00548-0 (PMC9935392; doi:10.1038/s41417-022-00548-0)
Supplement: Supplementary file 4 — Supplementary Table S3 [file 41417_2022_548_MOESM4_ESM.xlsx]

## Sheet: Tox Assay Raw Data
Supplementary Table S3: Raw Data from Toxicity Assays
A: Napabucasin in MCF7-based cells
	MCF7 cells	Percentage cell survival
	Dose Napabucasin (uM)	n=1	n=2	n=3	n=4	n=5	n=6	n=7	n=8		Mean % Survival	Std Dev	SEM
	0.75	0.043131	0	0	0	0.510067	0.656695	0	0		0.151237	0.269999	0.0954591
	0.375	11.4514	0	0	0	0.456376	1.05801	0	0.679685		1.70568	3.95779	1.39929
MCF7 cells	0.1875	69.7002	18.6813	24.9494	9.65732	24.349	67.2747	60.8419	68.0224		42.9345	25.6999	9.0863
Untreated	0.09375	79.642	74.6664	75.0825	78.6799	79.651	94.7829	91.6965	94.7351		83.6171	8.63899	3.05434
	0.0469	91.611	92.2685	87.9459	92.6986	95.1141	98.5589	97.8258	94.9293		93.869	3.47316	1.22795
	0	100	100	100	100	100	100	100	100		100	0	0
	0.75	0.385171	0	0	0	0.595156	0.500385	0	0		0.185089	0.261558	0.0924748
MCF7-base	0.375	1.58883	0	0	0	0.484429	0.51963	0	0		0.324111	0.559168	0.197696
Growth-Impeded Cells	0.1875	13.4328	2.32627	11.1439	5.4131	9.39792	31.2356	20.6403	33.5539		15.893	11.5543	4.08507
	0.09375	61.2662	13.5401	75.5252	49.2521	60.5813	83.1216	80.1076	85.7426		63.6421	23.9419	8.46474
	0.0469	83.3654	52.1026	89.9496	90.5271	92.9412	94.4765	95.8011	96.1848		86.9185	14.6636	5.18436
	0	100	100	100	100	100	100	100	100		100	0	0
	0.75	0.183959	0.037893	0	0	0.587408	0.428972	0	0		0.154779	0.230741	0.0815792
MCF7-base	0.375	5.64754	0	0	0	0.455034	0.527966	0	0.041566		0.834013	1.95731	0.692015
Growth Recovery Cells	0.1875	65.379	5.74081	6.74547	6.60217	20.5758	42.5342	28.7417	47.5767		27.987	22.2082	7.85179
	0.09375	86.5342	51.6484	49.7514	73.2688	81.236	85.2335	84.8653	86.8817		74.9274	15.588	5.51119
	0.0469	93.1567	82.3229	79.7354	91.4969	93.1166	91.4371	93.8896	90.473		89.4535	5.36187	1.89571
	0	100	100	100	100	100	100	100	100		100	0	0
B: Napabucasin in T47D-based cells
	T47D cells	Percentage cell survival
	Dose Napabucasin (uM)	n=1	n=2	n=3	n=4	n=5	n=6	n=7			Mean % Survival	Std Dev	SEM
	3	0	0	0	0	0	0	0.928793			0.132685	0.351051	0.132685
	1.5	21.6026	33.9676	34.0924	24.2047	10.6683	11.6226	4.69556			20.122	11.5854	4.37885
T47D cells	0.75	73.718	75.8325	62.0039	72.6833	75.6591	65.3625	70.9494			70.887	5.29002	1.99944
Untreated	0.375	74.6154	82.81	79.2453	83.9557	82.71	70.3107	83.9009			79.6497	5.3024	2.00412
	0.1875	78.5897	89.0898	78.0091	87.3444	86.8792	78.4235	85.9649			83.4715	4.89124	1.84872
	0	100	100	100	100	100	100	100			100	0	0
	3	0	0.447984	0.191022	4.375	0	0	2.34192			1.05085	1.6898	0.638682
T47D-base	1.5	30.0786	33.1011	26.7431	32.6786	19.4657	21.3542	20.6674			26.2984	5.83537	2.20556
Growth-Impeded Cells	0.75	53.3109	53.0115	45.8453	48.6607	42.271	47.2222	49.1218			48.4919	3.90279	1.47512
	0.375	63.8608	63.4644	64.4699	60.8929	60.4962	63.7153	66.9204			63.4028	2.18218	0.824787
	0.1875	71.0438	72.8223	71.9198	67.5	69.6565	74.2188	78.5129			72.2391	3.5185	1.32987
	0	100	100	100	100	100	100	100			100	0	0
	3	0	0	0	0	0	0	0.100175			0.0143107	0.0378626	0.0143107
T47D-base	1.5	3.36654	8.56988	3.34805	16.2517	0	0.096931	0.350614			4.5691	5.97353	2.25778
Growth Recovery Cells	0.75	41.4291	43.3383	35.4673	49.4953	33.1541	28.6914	29.8773			37.3504	7.65908	2.89486
	0.375	63.9986	64.4982	49.1906	86.4065	66.6069	61.0662	66.5414			65.4726	11.0174	4.16418
	0.1875	85.1941	75.309	59.9706	94.1117	71.6547	76.769	77.8112			77.26	10.6585	4.02854
	0	100	100	100	100	100	100	100			100	0	0
C: Dasatinib in MCF7-based cells
	MCF7 cells	Percentage cell survival
	Dose Dasatinib (uM)	n=1	n=2	n=3	n=4	n=5	n=6	n=7			Mean % Survival	Std Dev	SEM
	20	12.7214	7.38929	6.5408	7.01668	9.81268	7.7379	7.58523			8.40057	2.16658	0.818889
	10	29.8264	18.4293	18.521	18.1881	23.0515	19.46	24.2657			21.6774	4.33203	1.63736
	5	57.4342	40.7101	41.2452	41.7152	49.5487	40.6871	54.8661			46.6009	7.26399	2.74553
	2.5	67.615	52.9545	51.5622	55.6301	58.9052	57.9629	66.6155			58.7493	6.27276	2.37088
MCF7 cells	1.25	76.1317	58.8006	62.958	60.7224	67.8346	67.0728	69.777			66.1853	5.91793	2.23677
Untreated	0.625	77.241	63.9443	68.0827	69.4464	72.8429	69.4216	76.9966			71.1393	4.854	1.83464
	0.3125	80.7479	67.3316	66.1272	72.782	80.4329	79.7168	70.1073			73.8923	6.35874	2.40338
	0.15625	76.2033	59.6287	73.4547	70.3938	79.5011	76.49	72.3959			72.5811	6.45024	2.43796
	0.078125	81.1057	63.1916	70.4203	71.2622	73.7746	78.6412	85.4194			74.8307	7.46979	2.82331
	0.039063	88.7636	71.9985	71.8139	77.065	76.3176	83.7998	87.2832			79.5774	7.02669	2.65584
	0.019531		76.3141	81.3217	77.9137	86.5088	84.2169	88.227			82.417	4.74261	1.79254
	0	100	100	100	100	100	100	100			100	0	0
	20	10.7896	7.92171	8.53613	7.40574	8.40463	8.42785	6.92685			8.34464	1.23122	0.465356
	10	21.642	21.9545	21.1906	19.4833	24.1872	20.7179	19.297			21.2104	1.65773	0.626562
	5	30.0094	32.9783	29.8016	31.5908	44.1168	34.7021	32.7627			33.7088	4.90201	1.85279
	2.5	38.6914	43.5761	42.1191	38.5609	51.3639	41.2491	41.5269			42.441	4.32783	1.63576
MCF7-base	1.25	46.2724	51.7508	44.7024	46.7628	54.0614	47.2218	48.6044			48.4823	3.30508	1.2492
Growth-Impeded Cells	0.625	54.5455	54.1206	52.1527	52.8917	60.2013	55.6353	54.1025			54.8071	2.63103	0.994437
	0.3125	51.9346	51.9904	50.5054	55.2952	65.2743	60.6317	58.7584			56.3414	5.43982	2.05606
	0.15625	53.9478	63.9995	56.1962	66.5315	69.7836	65.341	63.2318			62.7188	5.66719	2.142
	0.078125	59.9245	65.8634	76.3384	71.0981	73.5279	70.3374	71.2884			69.7683	5.38289	2.03454
	0.039063	73.1677	78.8577	75.7394	78.7292	81.9225	74.6446	77.3822			77.2062	2.95364	1.11637
	0.019531		80.4553	90.4904	83.0855	81.6608	83.6037	80.6459			83.3236	3.73258	1.41078
	0	100	100	100	100	100	100	100			100	0	0
	20	16.1122	11.4901	10.8173	8.54892	12.1829	10.5338	11.6552			11.6201	2.30111	0.869737
	10	41.4228	33.7351	35.2564	27.5983	37.9054	32.0392	30.5227			34.0686	4.63475	1.75177
	5	60.6413	56.6132	57.9928	45.5376	66.2113	56.3231	54.6082			56.8468	6.28019	2.37369
	2.5	65.8918	66.2547	69.8518	56.7989	74.612	65.8959	65.9325			66.4625	5.35815	2.02519
MCF7-base	1.25	72.1643	68.0727	79.6474	61.2389	77.5486	69.8734	73.5325			71.7254	6.14904	2.32412
Growth Recovery Cells	0.625	76.1723	77.7551	81.6907	66.986	77.0096	77.1815	79.6767			76.6388	4.65159	1.75814
	0.3125	73.988	78.6539	83.7941	67.9348	75.9316	78.5517	81.624			77.2111	5.24027	1.98064
	0.15625	70.501	67.6029	90.4447	78.7485	77.7158	88.5622	81.813			79.3412	8.49857	3.21216
	0.078125	73.6273	75.4673	100	77.9429	84.4996	88.6954	80.9245			83.0224	9.11186	3.44396
	0.039063	74.6894	76.8359	97.3558	83.1349	77.4556	89.076	86.7473			83.6136	8.08532	3.05596
	0.019531		73.0773	83.0228	90.7976	76.1175	90.3321	86.0667			83.2357	7.34116	2.7747
	0	100	100	100	100	100	100	100			100	0	0
D: Dasatinib in T47D-based cells
	T47D cells	Percentage cell survival
	Dose Dasatinib (uM)	n=1	n=2	n=3	n=4	n=5	n=6	n=7			Mean % Survival	Std Dev	SEM
	20	23.6101	26.4951	25.1111	28.6125	27.7383	30.6069	25.914			26.8697	2.32842	0.880061
	10	49.4585	42.9503	42.4444	55.931	52.5605	53.2981	56.8954			50.5055	5.85159	2.21169
	5	71.0469	81.5875	63.3333	72.9691	74.3599	64.2744	82.1039			72.8107	7.43439	2.80994
	2.5	70.1083	71.004	63.1852	73.9756	73.2575	75.6728	86.4015			73.3721	7.01748	2.65236
T47D cells	1.25	71.1913	85.8644	65.4815	80.1582	82.8947	76.0422	83.5792			77.8874	7.39829	2.79629
Untreated	0.625	68.6643	67.452	71.7037	74.1193	61.7354	71.5567	76.3951			70.2324	4.82	1.82179
	0.3125	56.8953	69.9166	70	68.0805	64.5448	71.9261	70.6863			67.4357	5.2175	1.97203
	0.15625	57.9061	63.61	51.1852	63.1919	61.8777	75.3034	66.8377			62.8446	7.45139	2.81636
	0.078125	63.7545	71.004	57.4815	64.6298	69.8791	62.7441	70.8788			65.7674	5.05959	1.91235
	0.039063	62.5993	66.2196	59.1111	67.9367	67.7098	71.1346	75.1123			67.1176	5.26621	1.99044
	0.019531	71.6245	82.2399	59.1111	64.1984	79.2674	78.3641	76.0744			72.9829	8.51608	3.21878
	0	100	100	100	100	100	100	100			100	0	0
	20	23.7179	27.937	25.8034	23.8664	24.3295	20.0369	19.9689			23.6657	2.89056	1.09253
	10	33.7607	26.2507	26.465	28.401	28.6398	24.6537	32.0124			28.5976	3.26519	1.23413
	5	57.6923	46.4868	46.6919	43.3572	49.8084	44.3213	63.5587			50.2738	7.55184	2.85433
	2.5	64.4231	63.3502	63.2325	54.9722	58.4291	56.9714	62.9371			60.6165	3.74437	1.41524
T47D-base	1.25	61.7521	62.4508	55.5766	57.5975	57.5671	52.9086	63.1702			58.7175	3.85486	1.457
Growth-Impeded Cells	0.625	58.1197	52.7825	55.104	52.1878	49.5211	56.6944	51.7482			53.7368	3.02387	1.14292
	0.3125	51.0684	50.534	52.9301	49.8011	46.2644	49.0305	51.9813			50.23	2.17952	0.823782
	0.15625	46.4744	46.4868	42.2495	48.2896	50.9579	46.3527	53.6131			47.7748	3.66021	1.38343
	0.078125	52.1367	52.7825	47.259	52.0286	52.7778	59.3721	58.8967			53.6076	4.23349	1.60011
	0.039063	61.7521	57.7291	49.1493	57.7566	61.4943	61.9575	65.812			59.3787	5.29368	2.00082
	0.019531	63.3547	67.3974	63.2325	64.4391	67.433	59.0951	74.2036			65.5936	4.74199	1.79231
	0	100	100	100	100	100	100	100			100	0	0
	20	8.30095	6.8795	6.67457	8.28232	7.0273	6.30573	8.05917			7.36136	0.83144	0.314255
	10	33.9456	21.2883	23.9731	30.4645	27.1486	24.3949	30.4004			27.3736	4.46138	1.68624
	5	62.3808	69.2612	55.0553	65.5744	72.5733	58.9809	87.5287			67.3364	10.7017	4.04487
	2.5	71.7061	98.1918	70.0632	95.6428	105.738	80.8917	107.957			90.0273	15.7279	5.94457
T47D-base	1.25	71.2469	89.6596	63.7046	72.3083	91.4055	74.4904	103.239			80.8649	14.0824	5.32264
Growth Recovery Cells	0.625	62.0982	84.6306	56.3981	56.8959	81.092	63.1529	84.7998			69.8668	13.0515	4.933
	0.3125	48.5341	63.6672	50.5134	50.126	57.912	47.9936	67.6613			55.2011	7.94153	3.00162
	0.15625	51.254	56.9148	45.7741	52.8628	51.8959	43.2166	54.6034			50.9316	4.83332	1.82683
	0.078125	69.9753	59.062	46.169	57.256	56.0162	54.2675	73.5017			59.464	9.38284	3.54638
	0.039063	67.432	65.2493	56.6746	78.682	75.632	67.4841	81.4078			70.366	8.65407	3.27093
	0.019531	76.9339	76.3808	61.7694	100	68.6552	66.8471	87.9112			76.9282	13.2482	5.00737
	0	100	100	100	100	100	100	100			100	0	0
